# Supplementary material for: Investigating metabolic dysregulation in serum of triple transgenic Alzheimer’s disease male mice: implications for pathogenesis and potential biomarkers
Source: Amino Acids. 2024 Feb 5;56(1):10. doi: 10.1007/s00726-023-03375-1 (PMC10844422; doi:10.1007/s00726-023-03375-1)
Supplement: Supplementary file 4 — Supplementary file4 (XLSX 11 KB) [file 726_2023_3375_MOESM4_ESM.xlsx]

## Sheet: Sheet1
Table S1. The information of internal standards.
Name	CAS	Source	Stock number
L-(+)-Lactic Acid-13C3 Sodium Salt	201595-71-3	ISOREAG, Shanghai, China	22T032-A6
Anthranilic acid-[13C6]	335081-06-6	CMASS, Shanghai, China	CIL-CLM-701
Succinic-2¸2¸3¸3-d4 Acid	14493-42-6	ZZSRM, Shanghai, China	IR-20815
N-Benzoyl-d5-glycine	53518-98-2	CMASS, Shanghai, China	CMS-M0052
Octanoic-d15 Acid	69974-55-6	Pufen, Shanghai, China	CMS-R0092
L-Glutamic-2.4.4-d3 Acid	202468-31-3	Sigma-aldrich, USA	607851
Nicotinamide-2¸4¸5¸6-[d4]	347841-88-7	BePure, Shanghai, China	CCMS-V1100122
Acetylcholine-d9 Chloride (N¸N¸N-trimethyl-d9)	344298-95-9	BePure, Shanghai, China	MD-3070D9
L-Leucine-d3 (methyl-d3)	87828-86-2	ZZSRM, Shanghai, China	IR-21876
N-(Carboxymethyl)-N,N,N-trimethyl-d9-ammonium Chloride	285979-85-3	ZZSRM, Shanghai, China	IR-20286
Trimethyl-d9-amine N-Oxide	1161070-49-0	BePure, Shanghai, China	MD-8020
4-Aminobutyric-2¸2¸3¸3¸4¸4-d6 Acid	70607-85-1	Sigma-aldrich, USA	615587
