# Supplementary material for: Investigating metabolic dysregulation in serum of triple transgenic Alzheimer’s disease male mice: implications for pathogenesis and potential biomarkers
Source: Amino Acids. 2024 Feb 5;56(1):10. doi: 10.1007/s00726-023-03375-1 (PMC10844422; doi:10.1007/s00726-023-03375-1)
Supplement: Supplementary file 5 — Supplementary file5 (XLSX 36 KB) [file 726_2023_3375_MOESM5_ESM.xlsx]

## Sheet: 530注释信息
Table S2. The standard information of total metabolites
Compound name	Formula	HMDB	KEGG	Class
001_Urea	CH4N2O	HMDB0000294	C00086	Organic acids and derivatives
002_Ethanolamine	C2H7NO	HMDB0000149	C00189	Biogenic Amines
003_Imidazole	C3H4N2	HMDB0001525	C01589	Azacyclic compounds
004_Pyrrolidine	C4H9N	HMDB0031641		Azacyclic compounds
005_Methylguanidine	C2H7N3	HMDB0001522	C02294	Biogenic Amines
006_Butylamine	C4H11N	HMDB0031321		Biogenic Amines
007_Glycolic Acid	C2H4O3	HMDB0000115	C00160	Organic acids and derivatives
008_1-Aminopropan-2-ol	C3H9NO	HMDB0012136	C03194	Biogenic Amines
009_Trimethylamine N-oxide	C3H9NO	HMDB0000925	C01104	Biogenic Amines
010_Glycine	C2H5NO2	HMDB0000123	C00037	Amino acids, peptides, and analogues
011_Pyruvic Acid	C3H4O3	HMDB0000243	C00022	Organic acids and derivatives
012_Isoamylamine	C5H13N	HMDB0031659	C02640	Biogenic Amines
013_Morpholine	C4H9NO	HMDB0031581	C14452	Azacyclic compounds
014_3-Hydroxypropionic acid	C3H6O3	HMDB0000700	C01013	Organic acids and derivatives
015_DL-Lactic Acid	C3H6O3	HMDB0000190	C00186	Organic acids and derivatives
016_Oxalic acid	C2H2O4	HMDB0002329	C00209	Organic acids and derivatives
017_Sarcosine	C3H7NO2	HMDB0000271	C00213	Amino acids, peptides, and analogues
018_L-Alanine	C3H7NO2	HMDB0000161	C00041	Amino acids, peptides, and analogues
019_β-Alanine	C3H7NO2	HMDB0000056	C00099	Amino acids, peptides, and analogues
020_Glyceraldehyde	C3H6O3	HMDB0001051	C00577	Carbohydrates and carbohydrate conjugates
021_Tiglic acid	C5H8O2	HMDB0001470	C08279	Fatty Acyls
022_2-Piperidone	C5H9NO	HMDB0011749		Azacyclic compounds
023_Cyclohexylamine	C6H13N	HMDB0031404	C00571	Biogenic Amines
024_2-Ketobutyric acid	C4H6O3	HMDB0000005	C00109	Organic acids and derivatives
025_Acetoacetic acid	C4H6O3	HMDB0000060	C00164	Organic acids and derivatives
026_2-Hydroxybutyric acid	C4H8O3	HMDB0000008	C05984	Organic acids and derivatives
027_3-Hydroxybutyric Acid	C4H8O3	HMDB0000011	C01089	Organic acids and derivatives
028_3-Hydroxy-2-methylpropanoic acid	C4H8O3	HMDB0000023	C06001	Organic acids and derivatives
029_3-Amino-2-oxazolidinone	C3H6N2O2	HMDB0060739		Azacyclic compounds
030_Choline	C5H14NO+	HMDB0000097	C00114	Biogenic Amines
031_Dimethylglycine	C4H9NO2	HMDB0000092	C01026	Amino acids, peptides, and analogues
032_H-Abu-OH	C4H9NO2	HMDB0000452	C02356	Amino acids, peptides, and analogues
033_2-Aminoisobutyric acid	C4H9NO2	HMDB0001906	C03665	Amino acids, peptides, and analogues
034_3-Aminoisobutyric acid	C4H8NO2-	HMDB0003911	C05145	Amino acids, peptides, and analogues
035_4-Aminobutyric Acid	C4H9NO2	HMDB0000112	C00334	Amino acids, peptides, and analogues
036_DL-Glyceric acid	C3H6O4	HMDB0000139	C00258	Carbohydrates and carbohydrate conjugates
037_Diethanolamine	C4H11NO2	HMDB0004437	C06772	Biogenic Amines
038_L-Serine	C3H7NO3	HMDB0000187	C00065	Amino acids, peptides, and analogues
039_4-Methylphenol	C7H8O	HMDB0001858	C01468	Benzenoids
040_Hypotaurine	C2H7NO2S	HMDB0000965	C00519	Organic acids and derivatives
041_Uracil	C4H4N2O2	HMDB0000300	C00106	Pyrimidines and pyrimidine derivatives
042_2-Furoic acid	C5H4O3	HMDB0000617	C01546	Organic acids and derivatives
043_Cytosine	C4H5N3O	HMDB0000630	C00380	Pyrimidines and pyrimidine derivatives
044_Histamine	C5H9N3	HMDB0000870	C00388	Biogenic Amines
045_Creatinine	C4H7N3O	HMDB0000562	C00791	Amino acids, peptides, and analogues
046_Dihydrouracil	C4H6N2O2	HMDB0000076	C00429	Pyrimidines and pyrimidine derivatives
047_Alpha-ketoisovaleric acid	C5H8O3	HMDB0000019		Organic acids and derivatives
048_Levulinic-acid	C5H8O3	HMDB0000720		Organic acids and derivatives
049_Fumaric Acid	C4H4O4	HMDB0000134	C00122	Organic acids and derivatives
050_L-Proline	C5H9NO2	HMDB0000162	C00148	Amino acids, peptides, and analogues
051_Guanidineacetic acid	C3H7N3O2	HMDB0000128	C00581	Amino acids, peptides, and analogues
052_2-Hydroxy-3-methylbutyric acid	C5H10O3	HMDB0000407		Organic acids and derivatives
053_2-Hydroxy-2-methylbutyric acid	C5H10O3	HMDB0001987		Organic acids and derivatives
054_β-Hydroxyisovaleric acid	C5H10O3	HMDB0000754	C20827	Organic acids and derivatives
055_Methylmalonic acid	C4H6O4	HMDB0000202	C02170	Organic acids and derivatives
056_Succinic Acid	C4H6O4	HMDB0000254	C00042	Organic acids and derivatives
057_Homocysteine thiolactone	C4H7NOS	HMDB0002287		Amino acids, peptides, and analogues
058_Betaine	C5H11NO2	HMDB0000043	C00719	Biogenic Amines
059_Norvaline	C5H11NO2	HMDB0251527	C01826	Amino acids, peptides, and analogues
060_L-Valine	C5H11NO2	HMDB0000883	C00183	Amino acids, peptides, and analogues
061_N-Acetylglycine	C4H7NO3	HMDB0000532		Amino acids, peptides, and analogues
062_5-Aminovaleric acid	C5H11NO2	HMDB0003355	C00431	Amino acids, peptides, and analogues
063_Mesoxalic acid	HMDB0031522	C00830	C3H2O5	Biogenic Amines
064_3-Methylthiopropionate	C4H8O2S	HMDB0001527	C08276	Lipids
065_L-Allothreonine	C4H9NO3	HMDB0004041	C05519	Amino acids, peptides, and analogues
066_L-Threonine	C4H9NO3	HMDB0000167	C00188	Amino acids, peptides, and analogues
067_L-homoserine	C4H9NO3	HMDB0000719	C00263	Amino acids, peptides, and analogues
068_Purine	C5H4N4	HMDB0001366	C15587	Purines and purine derivatives
069_Benzoic acid	C7H6O2	HMDB0001870	C00180	Benzenoids
070_Erythritol	C4H10O4	HMDB0002994	C00503	Carbohydrates and carbohydrate conjugates
071_Phenylethylamine	C8H11N	HMDB0012275	C05332	Biogenic amines
072_L-Cysteine	C3H7NO2S	HMDB0000574	C00097	Amino acids, peptides, and analogues
073_Picolinic acid	C6H5NO2	HMDB0002243	C10164	Pyridines and derivatives
074_Nicotinamide	C6H6N2O	HMDB0001406	C00153	Pyridines and derivatives
075_Isonicotinic acid	C6H5NO2	HMDB0060665	C07446	Pyridines and derivatives
076_1,3,5-Trihydroxybenzene	C6H6O3	HMDB0013675	C02183	Benzenoids
077_5-Aminoimidazole-4-carboxamide	C4H6N4O	HMDB0003192	C04051	Azacyclic compounds
078_5-Methylcytosine	C5H7N3O	HMDB0002894	C02376	Pyrimidines and pyrimidine derivatives
079_Ciliatine	C2H8NO3P	HMDB0011747	C03557	Others
080_Taurine	C2H7NO3S	HMDB0000251	C00245	Organic acids and derivatives
081_Maltol	C6H6O3	HMDB0030776	C11918	Others
082_Thymine	C5H6N2O2	HMDB0000262	C00178	Pyrimidines and pyrimidine derivatives
083_Imidazoleacetic acid	C5H6N2O2	HMDB0002024	C02835	Azacyclic compounds
084_alpha-Ketocaproic acid	C6H10O3	HMDB0001864	C00902	Organic acids and derivatives
085_Dihydrothymine	C5H8N2O2	HMDB0000079	C00906	Pyrimidines and pyrimidine derivatives
086_3-Methyl-2-oxopentanoate	C6H10O3	HMDB0000491	C00671	Organic acids and derivatives
087_Citraconic acid	C5H6O4	HMDB0000634	C02226	Organic acids and derivatives
088_Mesaconic acid	C5H6O4	HMDB0000749	C01732	Organic acids and derivatives
089_Itaconic acid	C5H6O4	HMDB0002092	C00490	Organic acids and derivatives
090_Metformin	C4H11N5	HMDB0001921	C07151	Biogenic Amines
091_N-Acetyl-L-alanine	C5H9NO3	HMDB0000766		Amino acids, peptides, and analogues
092_L-Pipecolic acid	C6H11NO2	HMDB0000716	C00408	Amino acids, peptides, and analogues
093_L-Pyroglutamic Acid	C5H7NO3	HMDB0000267	C01879	Amino acids, peptides, and analogues
094_3-Guanidinopropionic acid	C4H9N3O2	HMDB0013222	C03065	Organic acids and derivatives
095_4-Hydroxy-4-methyltetrahydro-2H-pyran-2-one/DL-Mevalonolactone	C6H10O3	HMDB0006024		Others
096_Hydroxyisocaproic acid	C6H12O3	HMDB0000746		Organic acids and derivatives
097_6-Hydroxyhexanoic acid	C6H12O3	HMDB0012843	C06103	Organic acids and derivatives
098_N-Acetylputrescine	C6H14N2O	HMDB0002064	C02714	Biogenic Amines
099_Ethylmalonic-acid	C5H8O4	HMDB0000622		Organic acids and derivatives
100_3-Ureidopropionic acid	C4H8N2O3	HMDB0000026	C02642	Organic acids and derivatives
101_Methylsuccinic acid	C5H8O4	HMDB0001844		Organic acids and derivatives
102_Glutaric acid	C5H8O4	HMDB0000661	C00489	Organic acids and derivatives
103_Oxobutanedioic acid	C4H4O5	HMDB0000223	C00036	Organic acids and derivatives
104_Agmatine	C5H14N4	HMDB0001432	C00179	Biogenic Amines
105_5-Hydroxyindole	C8H7NO	HMDB0059805		Indoles and derivatives
106_L-Norleucine	C6H13NO2	HMDB0001645	C01933	Amino acids, peptides, and analogues
107_N-Propionylglycine	C5H9NO3	HMDB0000783		Amino acids, peptides, and analogues
108_L-Hydroxyproline	C5H9NO3	HMDB0000725	C01157	Amino acids, peptides, and analogues
109_Creatine	C4H9N3O2	HMDB0000064	C00300	Amino acids, peptides, and analogues
110_Aminocaproic acid	C6H13NO2	HMDB0001901	C02378	Amino acids, peptides, and analogues
111_L-Asparagine	C4H8N2O3	HMDB0000168	C00152	Amino acids, peptides, and analogues
112_L-Malic Acid	C4H6O5	HMDB0000156	C00149	Organic acids and derivatives
113_L-Ornithine	C5H12N2O2	HMDB0000214	C00077	Amino acids, peptides, and analogues
114_L-Aspartic Acid	C4H7NO4	HMDB0000191	C00049	Amino acids, peptides, and analogues
115_2-Methylbenzoic acid	C8H8O2	HMDB0002340	C07215	Benzenoids
116_L-Threonic acid	C4H8O5	HMDB0000943	C01620	Carbohydrates and carbohydrate conjugates
117_2-Phenylacetamide	C8H9NO	HMDB0010715	C02505	Benzenoids
118_Adenine	C5H5N5	HMDB0000034	C00147	Purines and purine derivatives
119_Anthranilic Acid	C7H7NO2	HMDB0001123	C00108	Benzenoids
120_S-Methyl-L-cysteine	C4H9NO2S	HMDB0002108	C22040	Amino acids, peptides, and analogues
121_L-Homocysteine	C4H9NO2S	HMDB0000742	C00155	Amino acids, peptides, and analogues
122_N-Methylnicotinamide	C7H8N2O	HMDB0003152		Pyridines and derivatives
123_Salicylic acid	C7H6O3	HMDB0001895	C00805	Benzenoids
124_Hypoxanthine	C5H4N4O	HMDB0000157	C00262	Purines and purine derivatives
125_1-Methylnicotinamide	C7H9N2O	HMDB0000699	C02918	Pyridines and derivatives
126_4-Hydroxybenzoic acid	C7H6O3	HMDB0000500	C00156	Benzenoids
127_Hydroxytyrosol	C8H10O3	HMDB0005784		Benzenoids
128_Tyramine	C8H11NO	HMDB0000306	C00483	Biogenic Amines
129_Trigonelline	C7H7NO2	HMDB0000875	C01004	Pyridines and derivatives
130_Nicotinamide N-oxide	C6H6N2O2	HMDB0002730		Pyridines and derivatives
131_Urocanic acid	C6H6N2O2	HMDB0000301	C00785	Azacyclic compounds
132_6-Hydroxynicotinic acid	C6H5NO3	HMDB0002658	C01020	Pyridines and derivatives
133_Alloxan	C4H2N2O4	HMDB0002818		Pyrimidines and pyrimidine derivatives
134_Histidinol	C6H11N3O	HMDB0003431	C00860	Biogenic Amines
135_O-Phosphoethanolamine	C2H8NO4P	HMDB0000224	C00346	Organic acids and derivatives
136_Ectoine	C6H10N2O2	HMDB0240650	C06231	Amino acids, peptides, and analogues
137_proline betaine	C7H14NO2+	HMDB0004827	C10172	Amino acids, peptides, and analogues
138_Phenylpropiolic acid	C9H6O2	HMDB0002359		Benzenoids
139_N-Acetylcadaverine	C7H16N2O	HMDB0002284		Biogenic Amines
140_2-Methylglutaric acid	C6H10O4	HMDB0000422		Organic acids and derivatives
141_Adipic acid	C6H10O4	HMDB0000448	C06104	Organic acids and derivatives
142_2-Ketoglutaric Acid	C5H6O5	HMDB0000208	C00026	Organic acids and derivatives
143_Acetylcholine	C7H16NO2+	HMDB0000895	C01996	Biogenic Amines
144_Isobutyrylglycine	C6H11NO3	HMDB0000730		Amino acids, peptides, and analogues
145_4-Acetamidobutyric-Acid	C6H11NO3	HMDB0003681		Amino acids, peptides, and analogues
146_Spermidine	C7H19N3	HMDB0001257	C00315	Biogenic Amines
147_N-Acetylserine	C5H9NO4	HMDB0002931		Amino acids, peptides, and analogues
148_4-(Trimethylammonio)butanoate	C7H15NO2	HMDB0001161	C01181	Biogenic Amines
149_Coumarin	C9H6O2	HMDB0001218	C00758	Benzenoids
150_trans-Cinnamic acid	C9H8O2	HMDB0000930	C00423	Benzenoids
151_L-Glutamine	C5H10N2O3	HMDB0000641	C00064	Amino acids, peptides, and analogues
152_3-Hydroxyglutaric acid	C5H8O5	HMDB0000428		Organic acids and derivatives
153_Citramalic acid	C5H8O5	HMDB0000426	C00815	Organic acids and derivatives
154_Mevalonic acid	C6H12O4	HMDB0000227	C00418	Organic acids and derivatives
155_L-Lysine	C6H14N2O2	HMDB0000182	C00047	Amino acids, peptides, and analogues
156_O-Acetyl-L-serine	C5H9NO4	HMDB0003011	C00979	Amino acids, peptides, and analogues
157_L-Glutamic acid	C5H9NO4	HMDB0000148	C00025	Amino acids, peptides, and analogues
158_Benzoylformic acid	C8H6O3	HMDB0001587	C02137	Benzenoids
159_3-Methylphenylacetic acid	C9H10O2	HMDB0002222		Benzenoids
160_D-Ribose	C5H10O5	HMDB0000283	C00121	Carbohydrates and carbohydrate conjugates
161_L-Arabinose	C5H10O5	HMDB0000646	C00259	Carbohydrates and carbohydrate conjugates
162_Tartaric acid	C4H6O6	HMDB0000956	C00898	Carbohydrates and carbohydrate conjugates
163_6-Methyladenine	C6H7N5	HMDB0002099	C08434	Purines and purine derivatives
164_3-Methyladenine	C6H7N5	HMDB0011600	C00913	Purines and purine derivatives
165_L-Methionine	C5H11NO2S	HMDB0000696	C00073	Amino acids, peptides, and analogues
166_Methyl salicylate	C8H8O3	HMDB0034172	C12305	Benzenoids
167_2-Hydroxyphenylacetic acid	C8H8O3	HMDB0000669	C05852	Benzenoids
168_3-Methoxybenzoic-acid	C8H8O3	HMDB0032606		Benzenoids
169_Mandelic acid	C8H8O3	HMDB0000703	C01983	Benzenoids
170_2-Methoxybenzoic-acid	C8H8O3	HMDB0032604		Benzenoids
171_Xanthine	C5H4N4O2	HMDB0000292	C00385	Purines and purine derivatives
172_Acetaminophen	C8H9NO2	HMDB0001859	C06804	Benzenoids
173_Guanine	C5H5N5O	HMDB0000132	C00242	Purines and purine derivatives
174_2-Phenylglycine	C8H9NO2	HMDB0002210		Amino acids, peptides, and analogues
175_3-Hydroxyanthranilic acid	C7H7NO3	HMDB0001476	C00632	Benzenoids
176_Mercaptopurine	C5H4N4S	HMDB0015167	C02380	Purines and purine derivatives
177_Oxypurinol	C5H4N4O2	HMDB0000786	C07599	Purines and purine derivatives
178_2,3-Dihydroxybenzoic acid	C7H6O4	HMDB0000397	C00196	Benzenoids
179_Gentisic acid	C7H6O4	HMDB0000152	C00628	Benzenoids
180_2,4-Dihydroxybenzoic acid	C7H6O4	HMDB0029666		Benzenoids
181_Xylitol	C5H12O5	HMDB0002917	C00379	Carbohydrates and carbohydrate conjugates
182_Cystamine	C4H12N2S2	HMDB0250701		Biogenic Amines
183_3,5-Dihydroxybenzoic acid	C7H6O4	HMDB0013677		Benzenoids
184_3,4-Dihydroxybenzoic acid	C7H6O4	HMDB0001856	C00230	Benzenoids
185_Octopamine	C8H11NO2	HMDB0004825	C04227	Biogenic Amines
186_Dopamine	C8H11NO2	HMDB0000073	C03758	Biogenic Amines
187_L-Cysteinesulfinic acid	C3H7NO4S	HMDB0000996	C00606	Amino acids, peptides, and analogues
188_Orotate	C5H4N2O4	HMDB0000226	C00295	Pyrimidines and pyrimidine derivatives
189_2,4-Dihydroxypyrimidine-5-carboxylic acid	C5H4N2O4		C03030	Pyrimidines and pyrimidine derivatives
190_L-Histidine	C6H9N3O2	HMDB0000177	C00135	Amino acids, peptides, and analogues
191_L-dihydroorotate	C5H6N2O4	HMDB0003349	C00337	Azacyclic compounds
192_N-Isovaleroylglycine	C7H13NO3	HMDB0000678		Amino acids, peptides, and analogues
193_Tiglylglycine	C7H11NO3	HMDB0000959		Amino acids, peptides, and analogues
194_Nicotyrine	C10H10N2	HMDB0255591	C10161	Pyridines and derivatives
195_3-Methyladipic acid	C7H12O4	HMDB0000555		Organic acids and derivatives
196_Pimelic acid	C7H12O4	HMDB0000857	C02656	Organic acids and derivatives
197_3-Indoleethanol	C10H11NO	HMDB0003447	C00955	Indoles and derivatives
198_DL-2-Aminooctanoic acid	C8H17NO2	HMDB0000991		Amino acids, peptides, and analogues
199_Tryptamine	C10H12N2	HMDB0000303	C00398	Biogenic Amines
200_D-Alanyl-D-alanine (D-Ala-D-Ala)	C6H12N2O3	HMDB0003459	C00993	Amino acids, peptides, and analogues
201_3-Hydorxy-3-methylglutaric acid	C6H10O5	HMDB0000355	C03761	Organic acids and derivatives
202_2-Hydroxyadipic acid	C6H10O5	HMDB0000321	C02360	Organic acids and derivatives
203_4,6-Dihydroxyquinoline	C9H7NO2	HMDB0004077	C05639	Pyridines and derivatives
204_Indole-3-carboxylic acid	C9H7NO2	HMDB0003320	C19837	Indoles and derivatives
205_2-indolecarboxylic-acid	C9H7NO2	HMDB0002285		Indoles and derivatives
206_N-Acetyl-L-cysteine	C5H9NO3S	HMDB0001890	C06809	Amino acids, peptides, and analogues
207_L-Carnitine	C7H15NO3	HMDB0000062	C00318	Biogenic Amines
208_L-2-Aminoadipic Acid	C6H11NO4	HMDB0000510	C00956	Amino acids, peptides, and analogues
209_L-Nicotine	C10H14N2	HMDB0001934	C00745	Pyridines and derivatives
210_Phenylpyruvic Acid	C9H8O3	HMDB0000205	C00166	Benzenoids
211_L-(+)-rhamnose	C6H12O5	HMDB0000849		Carbohydrates and carbohydrate conjugates
212_1,5-Anhydro-D-Glucitol	C6H12O5	HMDB0002712	C07326	Carbohydrates and carbohydrate conjugates
213_5-Hydroxy-L-lysine	C6H14N2O3	HMDB0000450	C16741	Amino acids, peptides, and analogues
214_2,6-Dihydroxy-3-methylpurine	C6H6N4O2	HMDB0001886	C16357	Purines and purine derivatives
215_3-(3-Hydroxyphenyl)propanoic acid	C9H10O3	HMDB0000375	C11457	Benzenoids
216_Phloretic acid	C9H10O3	HMDB0002199	C01744	Benzenoids
217_3-Hydroxycinnamic acid	C9H8O3	HMDB0001713	C12621	Benzenoids
218_Terephthalic-Acid	C8H6O4	HMDB0002428	C06337	Benzenoids
219_Hordenine	C10H15NO	HMDB0004366	C06199	Biogenic Amines
220_7-Methylguanine	C6H7N5O	HMDB0000897	C02242	Purines and purine derivatives
221_L-Phenylalanine	C9H11NO2	HMDB0000159	C00079	Amino acids, peptides, and analogues
222_DL-Methionine sulfoxide	C5H11NO3S	HMDB0002005	C02989	Amino acids, peptides, and analogues
223_Quinolinic Acid	C7H5NO4	HMDB0000232	C03722	Pyridines and derivatives
224_Phthalic acid	C8H6O4	HMDB0002107	C01606	Benzenoids
225_3,4-Dihydroxymandelic acid	C8H8O5	HMDB0001866	C05580	Benzenoids
226_7-Methylxanthine	C6H6N4O2	HMDB0001991	C16353	Purines and purine derivatives
227_4-(Methylthio)benzoic acid	C8H8O2S			Benzenoids
228_Orsellinic acid	C8H8O4		C01839	Benzenoids
229_Homogentisic acid	C8H8O4	HMDB0000130	C00544	Benzenoids
230_p-Hydroxymandelic acid	C8H8O4	HMDB0000822	C11527	Benzenoids
231_Uric Acid	C5H4N4O3	HMDB0000289	C00366	Purines and purine derivatives
232_Phosphoenolpyruvic acid	C3H5O6P	HMDB0000263	C00074	Organic acids and derivatives
233_Pyridoxal	C8H9NO3	HMDB0001545	C00250	Pyridines and derivatives
234_L-Cysteic acid	C3H7NO5S	HMDB0002757	C00506	Amino acids, peptides, and analogues
235_Pyridoxamine	C8H12N2O2	HMDB0001431	C00534	Pyridines and derivatives
236_Gallic acid	C7H6O5	HMDB0005807	C01424	Benzenoids
237_Pyridoxine	C8H11NO3	HMDB0000239	C00314	Pyridines and derivatives
238_N-(2-Furoyl)glycine	C7H7NO4	HMDB0000439		Amino acids, peptides, and analogues
239_1-Methyl-L-Histidine	C7H11N3O2	HMDB0000001		Amino acids, peptides, and analogues
240_3-Methyl-histidine	C7H11N3O2	HMDB0000479	C01152	Amino acids, peptides, and analogues
241_Glycerol-3-phosphate	C3H9O6P	HMDB0000126	C00093	Carbohydrates and carbohydrate conjugates
242_Glycylproline	C7H12N2O3	HMDB0000721		Amino acids, peptides, and analogues
243_Suberic acid	C8H14O4	HMDB0000893	C08278	Organic acids and derivatives
244_Formiminoglutamic acid	C6H10N2O4	HMDB0000854	C00439	Amino acids, peptides, and analogues
245_Dehydroascorbic acid	C6H6O6	HMDB0001264	C05422	Others
246_Acetylleucine	C8H15NO3	HMDB0011756	C02710	Amino acids, peptides, and analogues
247_Quinoline-2-carboxylic-acid	C10H7NO2	HMDB0000842	C06325	Azacyclic compounds
248_N-Acetyl-L-aspartic acid	C6H9NO5	HMDB0000812	C01042	Amino acids, peptides, and analogues
249_2-Isopropylmalic acid	C7H12O5	HMDB0000402	C02504	Organic acids and derivatives
250_N2-Acetyl-L-ornithine	C7H14N2O3	HMDB0003357	C00437	Amino acids, peptides, and analogues
251_Allantoate/Allantoic acid	C4H8N4O4	HMDB0001209	C00499	Amino acids, peptides, and analogues
252_Ureidosuccinic acid	C5H8N2O5	HMDB0000828	C00438	Amino acids, peptides, and analogues
253_L-Arginine	C6H14N4O2	HMDB0000517	C00062	Amino acids, peptides, and analogues
254_N-Formylmethionine	C6H11NO3S	HMDB0001015	C03145	Amino acids, peptides, and analogues
255_Indole-3-acetic acid	C10H9NO2	HMDB0000197	C00954	Indoles and derivatives
256_L-Citrulline	C6H13N3O3	HMDB0000904	C00327	Amino acids, peptides, and analogues
257_Guanidinosuccinic acid	C5H9N3O4	HMDB0003157	C03139	Amino acids, peptides, and analogues
258_Cotinine	C10H12N2O	HMDB0001046		Pyridines and derivatives
259_Cyclamic-acid	C6H13NO3S	HMDB0031340	C02824	Others
260_Gluconolactone	C6H10O6	HMDB0000150	C00198	Carbohydrates and carbohydrate conjugates
261_Serotonin	C10H12N2O	HMDB0000259	C00780	Biogenic Amines
262_Pyrophosphoric acid	H4O7P2	HMDB0000250	C00013	Others
263_Hippuric acid	C9H9NO3	HMDB0000714	C01586	Amino acids, peptides, and analogues
264_4-Hydroxyphenylpyruvate	C9H8O4	HMDB0000707	C01179	Benzenoids
265_D-Tagatose	C6H12O6	HMDB0003418	C00795	Carbohydrates and carbohydrate conjugates
266_D-Fructose	C6H12O6	HMDB0000660	C00095	Carbohydrates and carbohydrate conjugates
267_L-Sorbose	C6H12O6	HMDB0001266	C00247	Carbohydrates and carbohydrate conjugates
268_Caffeic acid	C9H8O4	HMDB0001964	C01197	Benzenoids
269_D-Galactose	C6H12O6	HMDB0000143	C00124	Carbohydrates and carbohydrate conjugates
270_Myo-Inositol	C6H12O6	HMDB0000211	C00137	Others
271_L-Methionine sulfone	C5H11NO4S	HMDB0062174		Amino acids, peptides, and analogues
272_D-Mannosamine	C6H13NO5		C03570	Carbohydrates and carbohydrate conjugates
273_Glucosamine	C6H13NO5	HMDB0001514	C00329	Carbohydrates and carbohydrate conjugates
274_D-Galactosamine	C6H13NO5	HMDB0245095	C02262	Carbohydrates and carbohydrate conjugates
275_Carbocysteine	C5H9NO4S	HMDB0029415		Amino acids, peptides, and analogues
276_1,7-Dimethylxanthine	C7H8N4O2	HMDB0001860	C13747	Purines and purine derivatives
277_Homovanillic acid	C9H10O4	HMDB0000118	C05582	Benzenoids
278_Nicotinuric acid	C8H8N2O3	HMDB0003269	C05380	Amino acids, peptides, and analogues
279_1-Methyluric acid	C6H6N4O3	HMDB0003099	C16359	Purines and purine derivatives
280_Dulcitol	C6H14O6	HMDB0000107	C01697	Carbohydrates and carbohydrate conjugates
281_Methionine sulfoximine	C5H12N2O3S	HMDB0029430	C03510	Amino acids, peptides, and analogues
282_4-Pyridoxic Acid	C8H9NO4	HMDB0000017	C00847	Pyridines and derivatives
283_L-Tyrosine	C9H11NO3	HMDB0000158	C00082	Amino acids, peptides, and analogues
284_L-Homocysteic Acid	C4H9NO5S	HMDB0002205	C16511	Amino acids, peptides, and analogues
285_D-Sorbitol	C6H14O6	HMDB0000247	C00794	Carbohydrates and carbohydrate conjugates
286_Mannitol	C6H14O6	HMDB0000765	C00392	Carbohydrates and carbohydrate conjugates
287_rac-Normetanephrine	C9H13NO3	HMDB0000819	C05589	Biogenic Amines
288_Epinephrine	C9H13NO3	HMDB0000068	C00788	Biogenic Amines
289_Undecanoic Acid	C11H22O2	HMDB0000947	C17715	Fatty Acyls
290_3-Indoleacrylic Acid	C11H9NO2	HMDB0000734		Indoles and derivatives
291_O-Phospho-L-Serine	C3H8NO6P	HMDB0000272	C01005	Amino acids, peptides, and analogues
292_3-Hydroxydecanoic acid	C10H20O3	HMDB0002203		Organic acids and derivatives
293_Azelaic acid	C9H16O4	HMDB0000784	C08261	Organic acids and derivatives
294_alpha-Cyano-4-hydroxycinnamic acid	C10H7NO3	HMDB0248196		Benzenoids
295_Kynurenic Acid	C10H7NO3	HMDB0000715	C01717	Azacyclic compounds
296_p-Cresolsulfate	C7H8O4S	HMDB0011635		Benzenoids
297_N-Acetyl-L-glutamic acid	C7H11NO5	HMDB0001138	C00624	Amino acids, peptides, and analogues
298_Glycyl-L-Leucine	C8H16N2O3	HMDB0028929	C02155	Amino acids, peptides, and analogues
299_N-Acetylglutamine	C7H12N2O4	HMDB0006029		Amino acids, peptides, and analogues
300_N6-Acetyl-L-lysine	C8H16N2O3	HMDB0000206	C02727	Amino acids, peptides, and analogues
301_H-HOARG-OH	C7H16N4O2	HMDB0000670	C01924	Amino acids, peptides, and analogues
302_N6,N6,N6-Trimethyl-L-lysine	C9H20N2O2	HMDB0001325	C03793	Amino acids, peptides, and analogues
303_3-Indolepropionic acid	C11H11NO2	HMDB0002302		Indoles and derivatives
304_3-Indoleglyoxylic acid	C10H7NO3	HMDB0242143		Indoles and derivatives
305_Homocitrulline	C7H15N3O3	HMDB0000679	C02427	Amino acids, peptides, and analogues
306_N-Acetyl-L-glutamate	C7H11NO5	HMDB0001138	C00624	Amino acids, peptides, and analogues
307_gamma-Carboxyglutamic acid	C6H9NO6	HMDB0041900		Amino acids, peptides, and analogues
308_5-Methoxytryptamine	C11H14N2O	HMDB0004095	C05659	Biogenic Amines
309_Quinic acid	C7H12O6	HMDB0003072	C00296	Organic acids and derivatives
310_Citric Acid	C6H8O7	HMDB0000094	C00158	Organic acids and derivatives
311_Isocitric Acid	C6H8O7	HMDB0000193	C00311	Organic acids and derivatives
312_Methyl hippurate	C10H11NO3	HMDB0000859		Amino acids, peptides, and analogues
313_4-Methylhippuric acid	C10H11NO3	HMDB0013292		Amino acids, peptides, and analogues
314_5-Hydroxyindoleacetate	C10H9NO3	HMDB0000763	C05635	Indoles and derivatives
315_Scopoletin	C10H8O4	HMDB0034344	C01752	Benzenoids
316_4-Aminohippuric Acid	C9H10N2O3	HMDB0001867		Amino acids, peptides, and analogues
317_2-dehydro-D-gluconic acid	C6H10O7		C06473	Carbohydrates and carbohydrate conjugates
318_D-Glucuronate	C6H10O7	HMDB0000127	C00167	Carbohydrates and carbohydrate conjugates
319_D-GalA	C6H10O7	HMDB0002545	C00333	Carbohydrates and carbohydrate conjugates
320_Salicyluric acid	C9H9NO4	HMDB0000840	C07588	Amino acids, peptides, and analogues
321_4-Hydroxyhippuric acid	C9H9NO4	HMDB0013678		Amino acids, peptides, and analogues
322_Caffeine	C8H10N4O2	HMDB0001847	C07481	Purines and purine derivatives
323_1,3-Dimethyluric-Acid	C7H8N4O3	HMDB0001857		Purines and purine derivatives
324_D-Gluconic Acid	C6H12O7	HMDB0000625	C00257	Carbohydrates and carbohydrate conjugates
325_O-Benzyl-L-serine	C10H13NO3			Amino acids, peptides, and analogues
326_D-Glucosamic acid	C6H13NO6	HMDB0250755	C03752	Carbohydrates and carbohydrate conjugates
327_1,7-Dimethyluric acid	C7H8N4O3	HMDB0011103	C16356	Purines and purine derivatives
328_4-Hydroxy-3-methoxymandelic acid	C9H10O5	HMDB0000291	C05584	Benzenoids
329_Selenomethionine	C5H11NO2Se	HMDB0003966	C05335	Amino acids, peptides, and analogues
330_L-Dopa	C9H11NO4	HMDB0000181	C00355	Amino acids, peptides, and analogues
331_Sebacic acid	C10H18O4	HMDB0000792	C08277	Organic acids and derivatives
332_Cysteine-S-sulfate	C3H7NO5S2	HMDB0000731		Amino acids, peptides, and analogues
333_o-Methoxyphenyl sulfate	C7H8O5S	HMDB0060013		Benzenoids
334_NG,NG-dimethyl-L-arginine (ADMA)	C8H18N4O2	HMDB0001539		Amino acids, peptides, and analogues
335_Indole-3-butyric acid	C12H13NO2	HMDB0002096	C11284	Indoles and derivatives
336_N-TRANS-CINNAMOYLGLYCINE	C11H11NO3	HMDB0011621		Amino acids, peptides, and analogues
337_Xanthurenic acid	C10H7NO4	HMDB0000881	C02470	Azacyclic compounds
338_O-Acetylcarnitine	C9H18NO4+	HMDB0000201	C02571	Lipids
339_5-Hydroxytryptophan	C11H12N2O3	HMDB0000472	C00643	Amino acids, peptides, and analogues
340_Pyrogallol-1-O-sulphate	C6H6O6S	HMDB0060016		Benzenoids
341_DL-alpha-Lipoic acid	C8H14O2S2	HMDB0001451	C16241	Lipids
342_L-Tryptophan	C11H12N2O2	HMDB0000929	C00078	Amino acids, peptides, and analogues
343_2-Methylcitric acid	C7H10O7	HMDB0000379	C02225	Organic acids and derivatives
344_Pantothenol	C9H19NO4	HMDB0304820	C05944	Lipids and lipid-like molecules
345_5-Methoxyindoleacetate	C11H11NO3	HMDB0004096	C05660	Indoles and derivatives
346_Indole-3-lactic acid	C11H11NO3	HMDB0000671	C02043	Indoles and derivatives
347_N-Acetyl-L-phenylalanine	C11H13NO3	HMDB0000512	C03519	Amino acids, peptides, and analogues
348_kynurenine	C10H12N2O3	HMDB0000684	C00328	Amino acids, peptides, and analogues
349_D-Glucaric Acid	C6H10O8	HMDB0000663	C00818	Carbohydrates and carbohydrate conjugates
350_3-Methoxytyrosine	C10H13NO4	HMDB0001434		Amino acids, peptides, and analogues
351_1,3,7-Trimethyluric acid	C8H10N4O3	HMDB0002123	C16361	Purines and purine derivatives
352_Propionylcarnitine	C10H19NO4	HMDB0000824	C03017	Lipids
353_N-Acetyl-5-hydroxytryptamine	C12H14N2O2	HMDB0001238	C00978	Biogenic Amines
354_5-Methoxydimethyltryptamine	C13H18N2O	HMDB0002004	C08309	Biogenic Amines
355_Abrine	C12H14N2O2		C02983	Amino acids, peptides, and analogues
356_H-GLU(ALA-OH)-OH	C8H14N2O5	HMDB0006248		Amino acids, peptides, and analogues
357_D-Pantothenic Acid	C9H17NO5	HMDB0000210	C00864	Organic acids and derivatives
358_O-Succinyl-L-homoserine	C8H13NO6	HMDB0255868	C01118	Amino acids, peptides, and analogues
359_N-Acetyl-D-glucosamine	C8H15NO6	HMDB0000215	C00140	Carbohydrates and carbohydrate conjugates
360_L-Cystathionine	C7H14N2O4S	HMDB0000099	C02291	Amino acids, peptides, and analogues
361_Glycylphenylalanine	C11H14N2O3	HMDB0028848		Amino acids, peptides, and analogues
362_Cystathionine	HMDB0000099	C02291	C7H14N2O4S	Amino acids, peptides, and analogues
363_N-Acetyl-L-tyrosine	C11H13NO4	HMDB0000866		Amino acids, peptides, and analogues
364_3-Hydroxy-DL-Kynurenine	C10H12N2O4	HMDB0000732	C02794	Amino acids, peptides, and analogues
365_Myristic acid	C14H28O2	HMDB0000806	C06424	Lipids
366_2'-Deoxyuridine	C9H12N2O5	HMDB0000012	C00526	Nucleosides, nucleotides, and analogues
367_3-Nitrotyrosine	C9H10N2O5	HMDB0001904		Amino acids, peptides, and analogues
368_L-Carnosine	C9H14N4O3	HMDB0000033	C00386	Amino acids, peptides, and analogues
369_Resveratrol	C14H12O3	HMDB0003747	C03582	Benzenoids
370_Dodecanedioic acid	C12H22O4	HMDB0000623	C02678	Lipids
371_D-Ribulose 5-phosphate	C5H11O8P	HMDB0000618	C00199	Carbohydrates and carbohydrate conjugates
372_Ribose-5-Phosphate	C5H11O8P	HMDB0001548	C00117	Carbohydrates and carbohydrate conjugates
373_H-LEU-VAL-OH	C11H22N2O3	HMDB0028942		Amino acids, peptides, and analogues
374_Dopamine 3-O-sulfate	C8H11NO5S	HMDB0006275	C13690	Biogenic Amines
375_Dopamine 4-O-sulfate	C8H11NO5S	HMDB0004148	C13691	Biogenic Amines
376_Melatonin	C13H16N2O2	HMDB0001389	C01598	Biogenic Amines
377_5-Methoxytryptophan	C12H14N2O3	HMDB0002339		Amino acids, peptides, and analogues
378_Thymidine	C10H14N2O5	HMDB0000273	C00214	Nucleosides, nucleotides, and analogues
379_L-Anserine	C10H16N4O3	HMDB0000194	C01262	Amino acids, peptides, and analogues
380_5-methyl-2'-deoxycytidine	C10H15N3O4	HMDB0002224	C03592	Nucleosides, nucleotides, and analogues
381_Uridine	C9H12N2O6	HMDB0000296	C00299	Nucleosides, nucleotides, and analogues
382_L-Fucose-1-phosphate	C6H13O8P	HMDB0001265	C02985	Carbohydrates and carbohydrate conjugates
383_Cytidine	C9H13N3O5	HMDB0000089	C00475	Nucleosides, nucleotides, and analogues
384_Pseudouridine	C9H12N2O6	HMDB0000767	C02067	Nucleosides, nucleotides, and analogues
385_D-Biotin	C10H16N2O3S	HMDB0000030	C00120	Azacyclic compounds
386_gamma-L-Glutamyl-L-valine	C10H18N2O5	HMDB0011172		Amino acids, peptides, and analogues
387_6-Hydroxymelatonin	C13H16N2O3	HMDB0004081	C05643	Indoles and derivatives
388_Deoxyadenosine	C10H13N5O3	HMDB0000101	C00559	Nucleosides, nucleotides, and analogues
389_Shikimate-3-phosphate	HMDB0301781	C03175	C7H11O8P	Organic acids and derivatives
390_D-(+)-Neopterin	C9H11N5O4	HMDB0000845	C05926	Azacyclic compounds
391_5-Methylcytidine	C10H15N3O5	HMDB0000982		Nucleosides, nucleotides, and analogues
392_5-hydroxymethyl-2'-deoxycytidine	C10H15N3O5			Nucleosides, nucleotides, and analogues
393_Choline glycerophosphate	C8H21NO6P+	HMDB0000086		Carbohydrates and carbohydrate conjugates
394_N-3-Methyluridine	C10H14N2O6	HMDB0004813		Nucleosides, nucleotides, and analogues
395_Acadesine	C9H14N4O5	HMDB0062179	C04663	Nucleosides, nucleotides, and analogues
396_D-Fructose-6-Phosphate	C6H13O9P	HMDB0000124	C00085	Carbohydrates and carbohydrate conjugates
397_Mannose 6-phosphate	C6H13O9P	HMDB0304312	C00275	Carbohydrates and carbohydrate conjugates
398_2-Thiocytidine	C9H13N3O4S			Nucleosides, nucleotides, and analogues
399_D-Glucosamine-6-sulfate	C6H13NO8S	HMDB0000592		Carbohydrates and carbohydrate conjugates
400_Homovanillic acid sulfate	C9H10O7S	HMDB0011719		Benzenoids
401_Thiamine	C12H17N4OS+	HMDB0000235	C00378	Pyrimidines and pyrimidine derivatives
402_Deoxyguanosine	C10H13N5O4	HMDB0000085	C00330	Nucleosides, nucleotides, and analogues
403_Inosine	C10H12N4O5	HMDB0000195	C00294	Nucleosides, nucleotides, and analogues
404_H-THR-PHE-OH	C13H18N2O4	HMDB0029068		Amino acids, peptides, and analogues
405_Adenosine	C10H13N5O4	HMDB0000050	C00212	Nucleosides, nucleotides, and analogues
406_L-Homocystine	C8H16N2O4S2	HMDB0000676	C01817	Amino acids, peptides, and analogues
407_N-Acetylcarnosine	C11H16N4O4	HMDB0012881		Amino acids, peptides, and analogues
408_Estrone	C18H22O2	HMDB0000145	C00468	Steroids and steroid derivatives
409_5-Hydroxymethylcytidine	C10H15N3O6			Nucleosides, nucleotides, and analogues
410_6-Phosphogluconic Acid	C6H13O10P	HMDB0001316	C00345	Carbohydrates and carbohydrate conjugates
411_alpha-Linolenic acid	C18H30O2	HMDB0001388	C06427	Lipids
412_L-Saccharopine	C11H20N2O6	HMDB0000279	C00449	Amino acids, peptides, and analogues
413_gamma-Glutamylmethionine	C10H18N2O5S	HMDB0034367		Amino acids, peptides, and analogues
414_L-alpha-Aspartyl-L-phenylalanine	C13H16N2O5	HMDB0000706		Amino acids, peptides, and analogues
415_Oleamide	C18H35NO	HMDB0002117	C19670	Fatty Acyls
416_1-Methyladenosine	C11H15N5O4	HMDB0003331	C02494	Nucleosides, nucleotides, and analogues
417_p-Cresol glucuronide	C13H16O7	HMDB0011686		Carbohydrates and carbohydrate conjugates
418_Xanthosine	C10H12N4O6	HMDB0000299	C01762	Nucleosides, nucleotides, and analogues
419_N4-Acetylcytidine	C11H15N3O6	HMDB0005923	C22293	Nucleosides, nucleotides, and analogues
420_8-Hydroxy-2'-deoxyguanosine	C10H13N5O5	HMDB0003333		Nucleosides, nucleotides, and analogues
421_Guanosine	C10H13N5O5	HMDB0000133	C00387	Nucleosides, nucleotides, and analogues
422_Retinene	C20H28O	HMDB0001358	C00376	Lipids
423_Hexadecanedioic acid	C16H30O4	HMDB0000672	C19615	Lipids
424_piperine	C17H19NO3	HMDB0029377	C03882	Benzenoids
425_Testosterone	C19H28O2	HMDB0000234	C00535	Steroids and steroid derivatives
426_Dehydroepiandrosterone	C19H28O2	HMDB0000077	C01227	Steroids and steroid derivatives
427_Trimethoprim	C14H18N4O3	HMDB0014583	C01965	Benzenoids
428_L-Argininosuccinic Acid	C10H18N4O6	HMDB0000052	C03406	Amino acids, peptides, and analogues
429_5'-Deoxy-5'-methylthioadenosine	C11H15N5O3S	HMDB0001173	C00170	Nucleosides, nucleotides, and analogues
430_2'-O-methylguanosine	C11H15N5O5			Nucleosides, nucleotides, and analogues
431_7-Methylguanosine	C11H16N5O5+	HMDB0001107	C20674	Nucleosides, nucleotides, and analogues
432_8-Hydroxyguanosine	C10H13N5O6	HMDB0002044		Nucleosides, nucleotides, and analogues
433_N-Acetyl-D-Glucosamine 6-Phosphate	C8H16NO9P	HMDB0001062	C00357	Carbohydrates and carbohydrate conjugates
434_all-trans-Retinoic acid	C20H28O2	HMDB0002369	C15493	Lipids
435_Spaglumic acid	C11H16N2O8	HMDB0001067		Amino acids, peptides, and analogues
436_Deoxyuridine monophosphate (dUMP)	C9H13N2O8P	HMDB0001409	C00365	Nucleosides, nucleotides, and analogues
437_3-Iodo-L-tyrosine (MIT)	C9H10INO3	HMDB0000021	C02515	Amino acids, peptides, and analogues
438_Glutathione	C10H17N3O6S	HMDB0062697	C00051	Amino acids, peptides, and analogues
439_D-Ribulose1,5-diphosphate	C5H12O11P2	HMDB0304322	C01182	Carbohydrates and carbohydrate conjugates
440_N-Acetyl-Neuraminic Acid	C11H19NO9	HMDB0000230	C19910	Carbohydrates and carbohydrate conjugates
441_N,N-Dimethylguanosine	C12H17N5O5	HMDB0004824		Nucleosides, nucleotides, and analogues
442_Progesterone	C21H30O2	HMDB0001830	C00410	Steroids and steroid derivatives
443_5alpha-Pregnane-3,20-dione	C21H32O2	HMDB0003759	C03681	Steroids and steroid derivatives
444_5-Thymidylic acid	C10H15N2O8P	HMDB0001227	C00364	Nucleosides, nucleotides, and analogues
445_Cytidine-5'-monophosphate	C9H14N3O8P	HMDB0000095	C00055	Nucleosides, nucleotides, and analogues
446_CyclicAMP/cAMP	C10H12N5O6P	HMDB0000058	C00575	Nucleosides, nucleotides, and analogues
447_Acetaminophen glucuronide	C14H17NO8	HMDB0010316		Carbohydrates and carbohydrate conjugates
448_2'-Deoxyadenosine 5'-monophosphate (dAMP)	C10H14N5O6P	HMDB0000905	C00360	Nucleosides, nucleotides, and analogues
449_Desoxycortone	C21H30O3	HMDB0000016	C03205	Steroids and steroid derivatives
450_Nicotinamide mononucleotide	C11H15N2O8P	HMDB0000229	C00455	Nucleosides, nucleotides, and analogues
451_N-Acetylglucosaminylasparagine	C12H21N3O8	HMDB0000489	C04540	Carbohydrates and carbohydrate conjugates
452_Sucrose	C12H22O11	HMDB0000258	C00089	Carbohydrates and carbohydrate conjugates
453_Isomaltose	C12H22O11	HMDB0002923	C00252	Carbohydrates and carbohydrate conjugates
454_Cyclic guanosine monophosphate	C10H12N5O7P	HMDB0001314	C00942	Nucleosides, nucleotides, and analogues
455_Thiamine monophosphate	C12H17N4O4PS	HMDB0002666	C01081	Pyrimidines and pyrimidine derivatives
456_2'-Deoxyguanosine 5'-monophosphate (dGMP)	C10H14N5O7P	HMDB0001044	C00362	Nucleosides, nucleotides, and analogues
457_Corticosterone	C21H30O4	HMDB0001547	C02140	Steroids and steroid derivatives
458_Adenosine monophosphate (AMP)	C10H14N5O7P	HMDB0000045	C00020	Nucleosides, nucleotides, and analogues
459_5'-Inosinic acid	C10H13N4O8P	HMDB0000175	C00130	Nucleosides, nucleotides, and analogues
460_Prostaglandin E2	C20H32O5	HMDB0001220	C00584	Lipids
461_Prostaglandin D1	C20H34O5	HMDB0005102	C06438	Lipids
462_Chenodeoxycholic acid	C24H40O4	HMDB0000518	C02528	Steroids and steroid derivatives
463_Aldosterone	C21H28O5	HMDB0000037	C01780	Steroids and steroid derivatives
464_Cortisone	C21H28O5	HMDB0002802	C00762	Steroids and steroid derivatives
465_Guanosine-5'-monophosphate	C10H14N5O8P	HMDB0001397	C00144	Nucleosides, nucleotides, and analogues
466_Hydrocortisone	C21H30O5	HMDB0000063	C00735	Steroids and steroid derivatives
467_Xanthylic acid (XMP)	C10H13N4O9P	HMDB0001554	C00655	Nucleosides, nucleotides, and analogues
468_3-Oxo-5β-cholanoic acid	C24H38O3	HMDB0304950	C03070	Steroids and steroid derivatives
469_Lithocholic acid	C24H40O3	HMDB0000761	C03990	Steroids and steroid derivatives
470_Riboflavin	C17H20N4O6	HMDB0000244	C00255	Azacyclic compounds
471_S-Adenosyl-L-homocysteine	C14H20N6O5S	HMDB0000939	C00021	Nucleosides, nucleotides, and analogues
472_2'-Deoxycytidine diphosphate (dCDP)	C9H15N3O10P2	HMDB0001245	C00705	Nucleosides, nucleotides, and analogues
473_Nutriacholic acid	C24H38O4	HMDB0000467		Steroids and steroid derivatives
474_Deoxycholic acid	C24H40O4	HMDB0000626	C04483	Steroids and steroid derivatives
475_S-adenosyl-L-methionine	C15H22N6O5S	HMDB0001185	C00019	Nucleosides, nucleotides, and analogues
476_7-Ketocholesterol	C27H44O2	HMDB0000501		Steroids and steroid derivatives
477_Deoxythymidine 5'-diphosphate (dTDP)	C10H16N2O11P2	HMDB0001274	C00363	Nucleosides, nucleotides, and analogues
478_Cytidine 5'-diphosphate (CDP)	C9H15N3O11P2	HMDB0001546	C00112	Nucleosides, nucleotides, and analogues
479_Uridine 5'-diphosphate (UDP)	C9H14N2O12P2	HMDB0000295	C00015	Nucleosides, nucleotides, and analogues
480_3-Oxocholic acid	C24H38O5	HMDB0000502		Steroids and steroid derivatives
481_7-Ketodeoxycholic acid	C24H38O5	HMDB0000391		Steroids and steroid derivatives
482_Cholic acid	C24H40O5	HMDB0000619	C00695	Steroids and steroid derivatives
483_Trehalose-6-phosphate	C12H23O14P	HMDB0001124	C00689	Carbohydrates and carbohydrate conjugates
484_Thiamine-pyrophosphate	C12H19N4O7P2S+	HMDB0001372	C00068	Pyrimidines and pyrimidine derivatives
485_Adenosine 5'-diphosphate	C10H15N5O10P2	HMDB0001341	C00008	Nucleosides, nucleotides, and analogues
486_2'-Deoxyguanosine-5'-diphosphate	C10H15N5O10P2	HMDB0000960	C00361	Nucleosides, nucleotides, and analogues
487_Inosine diphosphate (IDP)	C10H14N4O11P2	HMDB0003335	C00104	Nucleosides, nucleotides, and analogues
488_Folic Acid	C19H19N7O6	HMDB0000121	C00504	Amino acids, peptides, and analogues
489_Guanosine-5'-diphosphate	C10H15N5O11P2	HMDB0001201	C00035	Nucleosides, nucleotides, and analogues
490_Menatetrenone	C31H40O2	HMDB0030017	C00828	Lipids
491_L-Tetrahydrofolic acid	C19H23N7O6	HMDB0001846	C00101	Purines and purine derivatives
492_Glycodeoxycholic acid	C26H43NO5	HMDB0000631	C05464	Steroids and steroid derivatives
493_Chenodeoxycholic acid glycine conjugate	C26H43NO5	HMDB0000637	C05466	Steroids and steroid derivatives
494_Flavin Mononucleotide	C17H21N4O9P	HMDB0001520	C00061	Nucleosides, nucleotides, and analogues
495_Prefolic A	C20H25N7O6	HMDB0001396	C00440	Azacyclic compounds
496_Galactosylsphingosine	C24H47NO7	HMDB0000648		Lipids
497_Glycocholic acid	C26H43NO6	HMDB0000138	C01921	Steroids and steroid derivatives
498_Deoxycytidine 5'-triphosphate (dCTP)	C9H16N3O13P3	HMDB0000998	C00458	Nucleosides, nucleotides, and analogues
499_2'-Deoxyuridine 5'-triphosphate (dUTP)	C9H15N2O14P3	HMDB0001191	C00460	Nucleosides, nucleotides, and analogues
500_Enoxolone	C30H46O4	HMDB0011628	C02283	Lipids
501_Deoxythymidine triphosphate (dTTP)	C10H17N2O14P3	HMDB0001342	C00459	Nucleosides, nucleotides, and analogues
502_Cytidine triphosphate (CTP)	C9H16N3O14P3	HMDB0000082	C00063	Nucleosides, nucleotides, and analogues
503_Cytidine 5'-diphosphocholine (CDP-choline)	C14H26N4O11P2	HMDB0001413	C00307	Nucleosides, nucleotides, and analogues
504_Tauroursodeoxycholic acid	C26H45NO6S	HMDB0000874	C16868	Steroids and steroid derivatives
505_1-Kestose	C18H32O16	HMDB0011729	C03661	Carbohydrates and carbohydrate conjugates
506_Raffinose	C18H32O16	HMDB0003213	C00492	Carbohydrates and carbohydrate conjugates
507_Adenosine-5'-triphosphate	C10H16N5O13P3	HMDB0000538	C00002	Nucleosides, nucleotides, and analogues
508_Taurocholic acid	C26H45NO7S	HMDB0000036	C05122	Steroids and steroid derivatives
509_Guanosine-5'-triphosphate	C10H16N5O14P3	HMDB0001273	C00044	Nucleosides, nucleotides, and analogues
510_3,5-Diiodo-L-thyronine	C15H13I2NO4	HMDB0000582		Amino acids, peptides, and analogues
511_cis-b,b-Carotene	C40H56	HMDB0112264	C20484	Prenol lipids
512_UDP-D-glucose	C15H24N2O17P2	HMDB0000286	C00029	Nucleosides, nucleotides, and analogues
513_Naringin	C27H32O14	HMDB0002927	C09789	Benzenoids
514_Uridine 5'-diphosphoglucuronic acid (UDP-D-glucuronate)	C15H22N2O18P2	HMDB0000935	C00167	Nucleosides, nucleotides, and analogues
515_Bilirubin	C33H36N4O6	HMDB0000054	C00486	Azacyclic compounds
516_Biliverdin	C33H34N4O6	HMDB0001008	C00500	Azacyclic compounds
517_GDP-L-Fucose	C16H25N5O15P2	HMDB0001095	C00325	Nucleosides, nucleotides, and analogues
518_Glutathione Disulfide	C20H32N6O12S2	HMDB0003337	C00127	Amino acids, peptides, and analogues
519_Acarbose	C25H43NO18	HMDB0014429	C06802	Carbohydrates and carbohydrate conjugates
520_NADH	C21H29N7O14P2	HMDB0001487	C00004	Nucleosides, nucleotides, and analogues
521_NAD+	C21H27N7O14P2	HMDB0000902	C00003	Nucleosides, nucleotides, and analogues
522_Maltotetraose	C24H42O21	HMDB0001296	C02052	Carbohydrates and carbohydrate conjugates
523_Methyl vitamin B12	C63H91CoN13O14P	HMDB0002274	C06453	Azacyclic compounds
524_Vitamin B12	C63H88CoN14O14P	HMDB0000607	C02823	Azacyclic compounds
525_Dephospho coenzyme a	C21H35N7O13P2S	HMDB0001373	C00882	Nucleosides, nucleotides, and analogues
526_Nicotinamide adenine dinucleotide phosphate (NADP)	C21H28N7O17P3	HMDB0000217	C00006	Nucleosides, nucleotides, and analogues
527_NADPH	C21H30N7O17P3	HMDB0000221	C00005	Nucleosides, nucleotides, and analogues
528_Flavin Adenine Dinucleotide	C27H33N9O15P2	HMDB0001248	C00016	Nucleosides, nucleotides, and analogues
529_Acetyl coenzyme A (Acetyl-CoA)	C23H38N7O17P3S	HMDB0001206	C00024	Nucleosides, nucleotides, and analogues
530_Propionyl-CoA	C24H40N7O17P3S	HMDB0001275	C00100	Nucleosides, nucleotides, and analogues
