# Supplementary material for: Investigating metabolic dysregulation in serum of triple transgenic Alzheimer’s disease male mice: implications for pathogenesis and potential biomarkers
Source: Amino Acids. 2024 Feb 5;56(1):10. doi: 10.1007/s00726-023-03375-1 (PMC10844422; doi:10.1007/s00726-023-03375-1)
Supplement: Supplementary file 6 — Supplementary file6 (XLSX 18 KB) [file 726_2023_3375_MOESM6_ESM.xlsx]

## Sheet: Sheet1
Table S3. The information of 256 identified metabolites
compound name	HMDB	KEGG
1-Aminopropan-2-ol	HMDB0012136	C03194
1-Methyladenosine	HMDB0003331	C02494
2,3-Dihydroxybenzoic acid	HMDB0000397	C00196
2-Aminoisobutyric acid	HMDB0001906	C03665
2'-Deoxyuridine	HMDB0000012	C00526
2-Hydroxy-3-methylbutyric acid	HMDB0000407
2-Hydroxyadipic acid	HMDB0000321	C02360
2-Hydroxybutyric acid	HMDB0000008	C05984
2'-O-methylguanosine
2-Phenylglycine	HMDB0002210
2-Piperidone	HMDB0011749
2-Thiocytidine
3-(3-Hydroxyphenyl)propanoic acid		C11457
3,4-Dihydroxymandelic acid	HMDB0001866	C05580
3-Hydorxy-3-methylglutaric acid		C03761
3-Hydroxy-2-methylpropanoic acid		C06001
3-Hydroxybutyric Acid		C01089
3-Hydroxy-DL-Kynurenine		C02794
3-Hydroxyglutaric acid	HMDB0000428
3-Indoleacrylic Acid
3-Indoleglyoxylic acid	HMDB0242143
3-Indolepropionic acid	HMDB0002302
3-Methyl-histidine		C01152
3-Methylphenylacetic acid	HMDB0002222
3-Methylthiopropionate		C08276
3-Oxo-5β-cholanoic acid		C03070
3-Ureidopropionic acid	HMDB0000026	C02642
4-(Trimethylammonio)butanoate	HMDB0001161	C01181
4-Aminobutyric Acid		C00334
4-Hydroxybenzoic acid	HMDB0000500	C00156
4-Methylhippuric acid	HMDB0013292
4-Methylphenol		C01468
4-Pyridoxic Acid		C00847
5alpha-Pregnane-3,20-dione	HMDB0003759	C03681
5-Aminovaleric acid	HMDB0003355	C00431
5'-Deoxy-5'-methylthioadenosine	HMDB0001173	C00170
5-Hydroxyindoleacetate		C05635
5-Hydroxy-L-lysine		C16741
5'-Inosinic acid		C00130
5-methyl-2'-deoxycytidine	HMDB0002224	C03592
5-Methylcytidine	HMDB0000982
5-Methylcytosine	HMDB0002894	C02376
6-Hydroxyhexanoic acid		C06103
6-Phosphogluconic Acid	HMDB0001316	C00345
7-Methylguanine	HMDB0000897	C02242
Acadesine	HMDB0062179	C04663
Acetylcholine	HMDB0000895	C01996
Acetylleucine	HMDB0011756	C02710
Adenine	HMDB0000034	C00147
Adenosine	HMDB0000050	C00212
Adenosine monophosphate (AMP)	HMDB0000045	C00020
Adipic acid	HMDB0000448	C06104
Agmatine	HMDB0001432	C00179
Aldosterone	HMDB0000037	C01780
Allantoate/Allantoic acid		C00499
all-trans-Retinoic acid		C15493
alpha-Cyano-4-hydroxycinnamic acid	HMDB0248196
Alpha-ketoisovaleric acid	HMDB0000019
alpha-Linolenic acid	HMDB0001388	C06427
Aminocaproic acid		C02378
Anthranilic Acid		C00108
Azelaic acid	HMDB0000784	C08261
Benzoic acid	HMDB0001870	C00180
Benzoylformic acid	HMDB0001587	C02137
Chenodeoxycholic acid	HMDB0000518	C02528
Cholic acid	HMDB0000619	C00695
Choline	HMDB0000097	C00114
cis-b,b-Carotene	HMDB0112264	C20484
Corticosterone	HMDB0001547	C02140
Creatine	HMDB0000064	C00300
Creatinine	HMDB0000562	C00791
Cyclamic-acid		C02824
Cystamine	HMDB0250701
Cystathionine	HMDB0000099	C02291
Cysteine-S-sulfate
Cytidine	HMDB0000089	C00475
Cytidine 5'-diphosphocholine (CDP-choline)	HMDB0001413	C00307
Cytidine-5'-monophosphate	HMDB0000095	C00055
Cytosine	HMDB0000630	C00380
Dehydroascorbic acid	HMDB0001264	C05422
Deoxycholic acid	HMDB0000626	C04483
Desoxycortone	HMDB0000016	C03205
D-Fructose-6-Phosphate		C00085
D-Galactose	HMDB0000143	C00124
D-Glucaric Acid		C00818
D-Glucuronate		C00167
Dimethylglycine	HMDB0000092	C01026
DL-2-Aminooctanoic acid	HMDB0000991
DL-Glyceric acid		C00258
DL-Methionine sulfoxide		C02989
D-Pantothenic Acid		C00864
D-Ribose	HMDB0000283	C00121
D-Ribulose 5-phosphate		C00199
D-Sorbitol		C00794
D-Tagatose		C00795
Dulcitol		C01697
Ectoine	HMDB0240650	C06231
Erythritol	HMDB0002994	C00503
Estrone		C00468
Ethanolamine	HMDB0000149	C00189
Flavin Adenine Dinucleotide	HMDB0001248	C00016
Folic Acid	HMDB0000121	C00504
gamma-Carboxyglutamic acid	HMDB0041900
gamma-Glutamylmethionine	HMDB0034367
gamma-L-Glutamyl-L-valine	HMDB0011172
Gentisic acid	HMDB0000152	C00628
Glutaric acid	HMDB0000661	C00489
Glutathione Disulfide		C00127
Glyceraldehyde	HMDB0001051	C00577
Glycerol-3-phosphate		C00093
Guanidinosuccinic acid	HMDB0003157	C03139
Guanine	HMDB0000132	C00242
Guanosine	HMDB0000133	C00387
Guanosine-5'-monophosphate	HMDB0001397	C00144
H-Abu-OH		C02356
Hexadecanedioic acid		C19615
H-GLU(ALA-OH)-OH
H-HOARG-OH		C01924
Hippuric acid	HMDB0000714	C01586
Histamine	HMDB0000870	C00388
H-LEU-VAL-OH	HMDB0028942
Homocitrulline	HMDB0000679	C02427
Homocysteine thiolactone	HMDB0002287
Hydroxyisocaproic acid	HMDB0000746
Hypotaurine	HMDB0000965	C00519
Hypoxanthine	HMDB0000157	C00262
Indole-3-acetic acid	HMDB0000197	C00954
Indole-3-lactic acid	HMDB0000671	C02043
Inosine	HMDB0000195	C00294
Isobutyrylglycine	HMDB0000730
Isomaltose		C00252
Itaconic acid	HMDB0002092	C00490
Kynurenic Acid		C01717
kynurenine	HMDB0000684	C00328
L-2-Aminoadipic Acid		C00956
L-Alanine	HMDB0000161	C00041
L-Allothreonine	HMDB0004041	C05519
L-Anserine		C01262
L-Arabinose		C00259
L-Arginine	HMDB0000517	C00062
L-Argininosuccinic Acid	HMDB0000052	C03406
L-Asparagine	HMDB0000168	C00152
L-Aspartic Acid	HMDB0000191	C00049
L-Carnitine	HMDB0000062	C00318
L-Carnosine		C00386
L-Citrulline	HMDB0000904	C00327
L-Glutamine	HMDB0000641	C00064
L-Hydroxyproline		C01157
Lithocholic acid	HMDB0000761	C03990
L-Lysine	HMDB0000182	C00047
L-Malic Acid		C00149
L-Methionine	HMDB0000696	C00073
L-Methionine sulfone	HMDB0062174
L-Norleucine	HMDB0001645	C01933
L-Ornithine	HMDB0000214	C00077
L-Phenylalanine	HMDB0000159	C00079
L-Pipecolic acid	HMDB0000716	C00408
L-Proline	HMDB0000162	C00148
L-Pyroglutamic Acid		C01879
L-Serine	HMDB0000187	C00065
L-Threonic acid	HMDB0000943	C01620
L-Threonine	HMDB0000167	C00188
L-Tryptophan	HMDB0000929	C00078
L-Tyrosine	HMDB0000158	C00082
L-Valine	HMDB0000883	C00183
Maltotetraose		C02052
Mannitol	HMDB0000765	C00392
Mannose 6-phosphate		C00275
Mesaconic acid	HMDB0000749	C01732
Methyl salicylate	HMDB0034172	C12305
Methylmalonic acid	HMDB0000202	C02170
Methylsuccinic acid	HMDB0001844
Mevalonic acid	HMDB0000227	C00418
Myo-Inositol	HMDB0000211	C00137
Myristic acid		C06424
N,N-Dimethylguanosine	HMDB0004824
N2-Acetyl-L-ornithine		C00437
N-3-Methyluridine
N4-Acetylcytidine	HMDB0005923	C22293
N6,N6,N6-Trimethyl-L-lysine	HMDB0001325	C03793
N6-Acetyl-L-lysine	HMDB0000206	C02727
N-Acetyl-5-hydroxytryptamine	HMDB0001238	C00978
N-Acetylcarnosine	HMDB0012881
N-Acetyl-D-glucosamine	HMDB0000215	C00140
N-Acetylglucosaminylasparagine	HMDB0000489	C04540
N-Acetylglutamine	HMDB0006029
N-Acetylglycine	HMDB0000532
N-Acetyl-L-alanine	HMDB0000766
N-Acetyl-L-aspartic acid	HMDB0000812	C01042
N-Acetyl-L-glutamate		C00624
N-Acetyl-L-glutamic acid	HMDB0001138	C00624
N-Acetyl-L-phenylalanine	HMDB0000512	C03519
N-Acetyl-L-tyrosine	HMDB0000866
N-Acetyl-Neuraminic Acid	HMDB0000230	C19910
N-Acetylserine	HMDB0002931
NG,NG-dimethyl-L-arginine (ADMA)	HMDB0001539
Nicotinamide	HMDB0001406	C00153
Nicotinamide N-oxide	HMDB0002730
Nicotyrine	HMDB0255591	C10161
N-Isovaleroylglycine	HMDB0000678
Norvaline		C01826
N-Propionylglycine	HMDB0000783
N-TRANS-CINNAMOYLGLYCINE
O-Acetylcarnitine		C02571
o-Methoxyphenyl sulfate	HMDB0060013
O-Phosphoethanolamine	HMDB0000224	C00346
Orotate		C00295
Oxobutanedioic acid		C00036
p-Cresol glucuronide	HMDB0011686
Phosphoenolpyruvic acid	HMDB0000263	C00074
Progesterone	HMDB0001830	C00410
proline betaine		C10172
Propionylcarnitine	HMDB0000824	C03017
Prostaglandin E2	HMDB0001220	C00584
Pseudouridine	HMDB0000767	C02067
Pyridoxal	HMDB0001545	C00250
Pyridoxamine	HMDB0001431	C00534
Pyrogallol-1-O-sulphate	HMDB0060016
Pyrrolidine	HMDB0031641
Quinoline-2-carboxylic-acid		C06325
Raffinose		C00492
Retinene		C00376
Ribose-5-Phosphate		C00117
S-Adenosyl-L-homocysteine	HMDB0000939	C00021
S-adenosyl-L-methionine		C00019
Salicylic acid	HMDB0001895	C00805
Salicyluric acid	HMDB0000840	C07588
Sarcosine	HMDB0000271	C00213
Serotonin	HMDB0000259	C00780
S-Methyl-L-cysteine	HMDB0002108	C22040
Spaglumic acid	HMDB0001067
Succinic Acid		C00042
Sucrose	HMDB0000258	C00089
Taurine	HMDB0000251	C00245
Taurocholic acid	HMDB0000036	C05122
Terephthalic-Acid		C06337
Testosterone	HMDB0000234	C00535
Thiamine monophosphate	HMDB0002666	C01081
Thymidine	HMDB0000273	C00214
Tiglylglycine	HMDB0000959
trans-Cinnamic acid		C00423
Trehalose-6-phosphate	HMDB0001124	C00689
Trigonelline	HMDB0000875	C01004
Trimethylamine N-oxide		C01104
Tryptamine	HMDB0000303	C00398
UDP-D-glucose	HMDB0000286	C00029
Uracil	HMDB0000300	C00106
Uric Acid		C00366
Uridine	HMDB0000296	C00299
Urocanic acid	HMDB0000301	C00785
Xanthine	HMDB0000292	C00385
Xanthosine	HMDB0000299	C01762
Xanthurenic acid	HMDB0000881	C02470
Xylitol		C00379
β-Alanine		C00099
β-Hydroxyisovaleric acid		C20827
