# Supplementary material for: Investigating metabolic dysregulation in serum of triple transgenic Alzheimer’s disease male mice: implications for pathogenesis and potential biomarkers
Source: Amino Acids. 2024 Feb 5;56(1):10. doi: 10.1007/s00726-023-03375-1 (PMC10844422; doi:10.1007/s00726-023-03375-1)
Supplement: Supplementary file 7 — Supplementary file7 (XLSX 11 KB) [file 726_2023_3375_MOESM7_ESM.xlsx]

## Sheet: Sheet1
Table S4. The concentraction of differential metabolites.
Compound name	Concentraction (mean±SD)
	WT (nmol/L)	3xTg-AD (nmol/L)
Homocysteine thiolactone	2±6	17±6
3-Hydorxy-3-methylglutaric acid	650±222	1944±766
D-Ribose	12951±1806	34580±9604
N4-Acetylcytidine	18±6	54±42
3-Ureidopropionate (3-Ureidopropionc acid)	7125±3501	16240±5884
Acetylcholine	5±2	12±4
N-Acetyl-L-glutamic acid	224±79	521±167
DL-2-Aminooctanoic acid	215±114	481±271
2'-O-methylguanosine	41±6	95±18
N-3-Methyluridine	12±1	30±13
Xanthosine	411±159	894±427
Uric acid	74978±15605	172078±90811
N-Acetyl-L-glutamate	1150±366	2251±689
S-adenosyl-L-methionine (SAM)	168±36	327±80
N,N-Dimethylguanosine	16±6	30±8
Cystamine	104±36	191±92
Glutaric acid	650±222	1944±766
Trimethylamine N-oxide (TMAO)	9702±2552	16375±6754
4-(Trimethylammonio)butanoate	319±53	534±145
Propionylcarnitine	1883±206	3054±570
N-Acetyl-L-alanine	1530±262	2439±388
Pseudouridine	4120±871	6716±2332
Adipic acid	725±198	1113±240
5-Hydroxy-L-lysine	334±45	527±121
Homocitrulline	1289±364	1950±417
Thymidine	3173±318	4938±1027
O-Acetylcarnitine	62778±8934	95960±17958
L-Lysine	467159±128719	689467±137219
H-GLU(ALA-OH)-OH	2882±594	2084±257
3-Methyl-histidine	1543±244	1070±205
N-Isovaleroylglycine	1204±417	759±167
Nicotyrine	40±6	25±6
3-Methylphenylacetic acid	158±29	79±24
alpha-Cyano-4-hydroxycinnamic acid	14669±7201	6272±2150
o-Methoxyphenyl sulfate	16±6	6±2
Hydroxyisocaproic acid	2640±737	1186±536
3,4-Dihydroxymandelic acid	16879±7219	6323±1179
3-Indolepropionic acid	3996±2023	1563±792
Cytidine-5'-monophosphate (CMP)	2494±451	1088±603
N-Acetyl-5-hydroxytryptamine (N-Acetyl-5-HT）	35±8	13±6
Guanidinosuccinic acid	10549±2803	3363±1226
S-Adenosyl-L-homocysteine (SAH)	68±12	19±11
Serotonin	1643806±693258	638745±1156221
Cytidine 5'-diphosphocholine (CDP-choline)	49±17	6±5
Adenosine	2346±1276	148±174
Glyceric acid	1174108±391802	33860±6963
Adenosine monophosphate (AMP)	27143±10715	197±166
Guanosine-5'-monophosphate (GMP)	1683±431	52±118
5'-Inosinic acid (IMP)	1157±588	50±132
