# Supplementary material for: Investigating metabolic dysregulation in serum of triple transgenic Alzheimer’s disease male mice: implications for pathogenesis and potential biomarkers
Source: Amino Acids. 2024 Feb 5;56(1):10. doi: 10.1007/s00726-023-03375-1 (PMC10844422; doi:10.1007/s00726-023-03375-1)
Supplement: Supplementary file 8 — Supplementary file8 (XLSX 12 KB) [file 726_2023_3375_MOESM8_ESM.xlsx]

## Sheet: table s3
Table S5. The calculation result of robust rank aggregation
Pathway name	Score	freq
Pyrimidine Metabolism	0.000813057	4
Tryptophan Metabolism	0.00290624	4
Purine Metabolism	0.00627757	4
Tyrosine Metabolism	0.0130089	4
Cysteine and Methionine Metabolism	0.020544	2
Beta-Alanine Metabolism	0.0620879	4
Methionine Metabolism	0.0788855	2
Phosphatidylcholine Biosynthesis	0.233513	2
Nicotinate and Nicotinamide Metabolism	0.233513	1
Pantothenate and Coa Biosynthesis	0.287279	3
Betaine Metabolism	0.434199	2
Catecholamine Biosynthesis	0.456649	1
Glycerophospholipid Metabolism	0.669721	1
Glycerolipid Metabolism	0.873035	1
Lysine Degradation	0.873035	2
Methylhistidine Metabolism	0.873035	1
Glyoxylate and Dicarboxylate Metabolism	1	1
Glycine, Serine and Threonine Metabolism	1	1
Phospholipid Biosynthesis	1	2
Oxidation of Branched Chain Fatty Acids	1	2
Spermidine and Spermine Biosynthesis	1	2
Steroid Hormone Biosynthesis	1	1
Biotin Metabolism	1	2
Pentose Phosphate Pathway	1	2
Retinol Metabolism	1	2
Riboflavin Metabolism	1	2
Galactose Metabolism	1	2
Amino Sugar and Nucleotide Sugar Metabolism	1	1
Fatty Acid Biosynthesis	1	1
Ubiquinone Biosynthesis	1	1
Histidine Metabolism	1	1
Estrone Metabolism	1	1
Cysteine Metabolism	1	1
Ethanol Degradation	1	1
Plasmalogen Synthesis	1	1
Mitochondrial Beta-Oxidation of Medium Chain Saturated Fatty Acids	1	1
Alanine Metabolism	1	1
Phenylalanine and Tyrosine Metabolism	1	1
Glycine And Serine Metabolism	1	1
Glutamate Metabolism	1	1
Carnitine Synthesis	1	1
Thiamine Metabolism	1	1
Phenylacetate Metabolism	1	1
Selenoamino Acid Metabolism	1	1
Butyrate Metabolism	1	1
Phosphatidylinositol Phosphate Metabolism	1	1
Fatty Acid Metabolism	1	1
Mitochondrial Beta-Oxidation of Short Chain Saturated Fatty Acids	1	1
Mitochondrial Beta-Oxidation of Long Chain Saturated Fatty Acids	1	1
Arginine and Proline Metabolism	1	1
Aspartate Metabolism	1	1
Propanoate Metabolism	1	1
Cardiolipin Biosynthesis	1	1
Pyruvate Metabolism	1	1
Threonine and 2-Oxobutanoate Degradation	1	1
Beta Oxidation of Very Long Chain Fatty Acids	1	1
Ammonia Recycling	1	1
Steroidogenesis	1	1
Phosphatidylethanolamine Biosynthesis	1	1
Urea Cycle	1	1
Glutathione Metabolism	1	1
Porphyrin Metabolism	1	1
Caffeine Metabolism	1	1
D-Arginine and D-Ornithine Metabolism	1	1
Pyruvaldehyde Degradation	1	1
Lactose Synthesis	1	1
Nucleotide Sugars Metabolism	1	1
